# Supplementary material for: A composite metric for evaluating system resilience with non-idealistic performance curves
Source: PLoS One. 2025 Nov 12;20(11):e0335909. doi: 10.1371/journal.pone.0335909 (PMC12611161; doi:10.1371/journal.pone.0335909)
Supplement: S1 File — This file contains the MOP v/s time values considered for the eight sample performance curves in Fig 4. (CSV) [file pone.0335909.s001.csv]

	c1	c2	c3	c4	c5	c6	c7	c8
0	1	1	1	1	1	1	1	1
1	0.85	0.915	0.85	0.825	0.66	0.6	0.7	0.5
2	0.7	0.845	0.675	0.675	0.33	0.2	0.4	0
3	0.7	0.795	0.64	0.55	0	0.2	0.4	0
4	0.7	0.745	0.605	0.425	0.19	0.2	0.4	0
5	0.7	0.695	0.57	0.425	0.38	0.2	0.4	0
6	0.7	0.645	0.535	0.425	0.57	0.625	0.4	0
7	0.7	0.595	0.5	0.425	0.75	0.625	0.4	0
8	0.7	0.7	0.53	0.425	0.8	0.625	0.4	0
9	0.7	0.8	0.559	0.425	0.85	0.625	0.4	0
10	0.7	0.9	0.589	0.425	0.9	0.625	0.4	0
11	0.7	1	0.618	0.85	0.95	0.625	0.4	0
12	0.7	1	0.647	1	1	0.625	0.4	0
13	0.7	1	0.675	1	1	0.625	0.4	1
14	0.7	1	0.708	1	1	0.625	0.4	1
15	0.7	1	0.741	1	1	0.625	0.4	1
16	0.7	1	0.775	1	1	0.625	0.7	1
17	0.85	1	1	1	1	1	1	1
18	1	1	1	1	1	1	1	1
