# Supplementary material for: A composite metric for evaluating system resilience with non-idealistic performance curves
Source: PLoS One. 2025 Nov 12;20(11):e0335909. doi: 10.1371/journal.pone.0335909 (PMC12611161; doi:10.1371/journal.pone.0335909)
Supplement: S5 File — This file contains the responses to the questionnaire in S3 File, as collected in original form. (CSV) [file pone.0335909.s005.csv]

Timestamp	On a scale of 1-5, how will your rate your knowledge and experience in energy system analysis ? (1: lowest, 5 : highest) [5+ years of experience is already expert level for this survey]	On a scale of 1-5, how will your rate your knowledge and experience in resilience or performance assessment of the system ? (1: lowest, 5 : highest) [5+ years of experience is already expert level for this survey]	Q1. Which of the two curves shows worse performance than the other?	Q2. Which of the two curves shows worse performance than the other?	Q3. Which of the two curves shows worse performance than the other?	Q4. Which of the two curves shows worse performance than the other?	Q5. Which of the two curves shows worse performance than the other?	Q6. Which of the two curves shows worse performance than the other?	Q7. Which of the two curves shows worse performance than the other?	Q8. Which of the two curves shows worse performance than the other?	Q9. Which of the two curves shows worse performance than the other?	Q10. Which of the two curves shows worse performance than the other?	Q11. Which of the two curves shows worse performance than the other?	Q12. Which of the two curves shows worse performance than the other?	Q13. Which of the two curves shows worse performance than the other?	Q14. Which of the two curves shows worse performance than the other?
2.7.2023 11:46:17	2	2	A	B	B	A	B	B	A	A	B	B	A	B	A	B
2.7.2023 11:47:19	3	1	A	B	B	A	B	B	A	A	B	B	A	B	A	B
2.7.2023 11:48:14	2	3	A	A	A	A	A	B	A	A	B	B	A	B	A	B
2.7.2023 11:48:21	3	1	A	B	B	A	A	A	A	A	B	B	A	B	B	B
2.7.2023 11:49:52	5	3	A	B	B	A	B	B	A	A	B	B	B	B	B	B
2.7.2023 11:50:55	4	4	A	A	B	A	B	B	A	A	B	B	A	A	B	B
2.7.2023 11:51:00	4	2	A	B	B	A	B	B	A	A	B	B	B	B	B	B
2.7.2023 11:51:24	3	2	A	B	A	A	B	B	A	A	B	B	A	B	B	B
2.7.2023 11:51:42	4	2	A	A	B	A	B	B	A	A	B	B	A	B	A	B
2.7.2023 11:52:24	3	1	A	A	B	A	B	B	A	A	B	B	A	B	A	B
2.7.2023 11:52:38	4	3	A	B	B	A	B	B	A	A	B	B	B	B	B	B
2.7.2023 11:53:37	3	2	A	B	B	A	A	B	A	A	B	B	A	B	B	B
2.7.2023 11:55:28	4	2	A	B	B	A	B	B	A	A	B	B	A	B	B	B
2.9.2023 15:09:50	2	3	A	B	B	A	B	B	A	A	B	B	B	B	A	B
2.10.2023 7:22:32	2	2	A	B	B	A	B		A	A		B	B	B	A	B
2.10.2023 10:45:36	2	3	A	B	B	A	B	B	A	A	B	B	B	B	A	B
2.10.2023 14:03:03	4	1	A	A	B	A	A	B	A	A	B	B	A	B	A	B
2.11.2023 13:17:51	2	4	A	B	B	A	B	B	A	A	B	B	A	B	B	B
2.14.2023 9:35:41	4	4	A	B	B	A	B	B	A	A	B	B	A	B	A	B
